# Supplementary material for: Remote Parenting in Families Experiencing, or at Risk of, Homelessness: A Study Based on Grounded Theory
Source: Int J Environ Res Public Health. 2024 Sep 5;21(9):1184. doi: 10.3390/ijerph21091184 (PMC11431485; doi:10.3390/ijerph21091184)
Supplement: Supplementary file 1 [file ijerph-21-01184-s001.zip]

Archive with 1 entries (1 files):
- ijerph-3161044-supplementary.pdf
